# Supplementary material for: Annexin A2 depletion exacerbates the intracerebral microhemorrhage induced by acute rickettsia and Ebola virus infections
Source: PLoS Negl Trop Dis. 2020 Jul 20;14(7):e0007960. doi: 10.1371/journal.pntd.0007960 (PMC7392349; doi:10.1371/journal.pntd.0007960)
Supplement: S1 Table — Significantly different functional groups from GO Term CC and KEGG pathways are listed. LC/MS identified DE protein lists for the whole brain samples and brain derived isolated endosome samples waere incorporated into DAVID to perform the functional enrichment annotation. Fisher Eact test was used in the DAVID system to measure the statistical significance. (XLSX) [file pntd.0007960.s003.xlsx]

## Sheet: GO&KEGGWhole brain
	GO TERM	number of protein in this category	p value
GO:0005913	cell-cell adherens junction	11	4.00401e-06
GO:0045202	synapse	22	5.40431e-14
GO:0014069	postsynaptic density	16	8.9834e-13
GO:0043197	dendritic spine	11	3.41981e-09
GO:0030054	cell junction	16	2.58816e-06
GO:0060076	excitatory synapse	5	3.37777e-05
GO:0045211	postsynaptic membrane	8	0.000123292
GO:0042470	melanosome	9	3.93459e-08
GO:0001725	stress fiber	6	2.09864e-05
GO:0032154	cleavage furrow	5	0.000103512
GO:0005819	spindle	5	0.00271267
GO:0005938	cell cortex	5	0.00585608
GO:0015629	actin cytoskeleton	9	7.4337e-06
GO:0030175	filopodium	4	0.00672766
GO:0030027	lamellipodium	5	0.00918611
GO:0001725	stress fiber	6	2.09864e-05
GO:0030315	T-tubule	6	9.46382e-06
GO:1903561	extracellular vesicle	5	0.000103512
GO:0005890	sodium:potassium-exchanging ATPase complex	3	0.00107811
GO:0014704	intercalated disc	4	0.00210239
GO:0042383	sarcolemma	5	0.00288536
GO:0042641	actomyosin	3	0.00131341
GO:0000788	nuclear nucleosome	5	6.75976e-05
GO:0005743	mitochondrial inner membrane	8	0.00323479
GO:0030117	membrane coat	5	1.43956e-05
GO:0005905	clathrin-coated pit	4	0.0033448
GO:0030131	clathrin adaptor complex	3	0.00397886
GO:0016529	sarcoplasmic reticulum	4	0.00303772
GO:0005886	plasma membrane	41	0.00034091
	KEGG	number of protein in this category	p value
mmu01200	Carbon metabolism	13	1.46703e-09
mmu01130	Biosynthesis of antibiotics	14	1.8604e-07
mmu00010	Glycolysis / Gluconeogenesis	9	2.77721e-07
mmu01230	Biosynthesis of amino acids	9	8.405e-07
mmu04724	Glutamatergic synapse	7	0.00104944
mmu00620	Pyruvate metabolism	6	4.1446e-05
mmu00630	Glyoxylate and dicarboxylate metabolism	4	0.00303305
mmu00020	Citrate cycle (TCA cycle)	4	0.00402837
mmu05203	Viral carcinogenesis	11	0.000103154
mmu04114	Oocyte meiosis	7	0.000913973
mmu04961	Endocrine and other factor-regulated calcium reabsorption	7	1.2585e-05
mmu04261	Adrenergic signaling in cardiomyocytes	9	8.73942e-05
mmu04911	Insulin secretion	7	0.000221198
mmu04964	Proximal tubule bicarbonate reclamation	4	0.00134512
mmu04972	Pancreatic secretion	6	0.00335164
mmu04971	Gastric acid secretion	5	0.00597931
mmu04022	cGMP-PKG signaling pathway	7	0.00603575
mmu04260	Cardiac muscle contraction	5	0.00757191
mmu04970	Salivary secretion	5	0.00757191
mmu05203	Viral carcinogenesis	11	0.000103154
mmu04721	Synaptic vesicle cycle	8	2.64016e-06
mmu04961	Endocrine and other factor-regulated calcium reabsorption	7	1.2585e-05
mmu04144	Endocytosis	9	0.00474865
mmu00620	Pyruvate metabolism	6	4.1446e-05
mmu00270	Cysteine and methionine metabolism	4	0.00757229
mmu04114	Oocyte meiosis	7	0.000913973

## Sheet: GO&KEGG Endosome
	GO CC	number of protein in this category	p value
GO:0005913	cell-cell adherens junction	8	1.62038e-05
GO:0008180	COP9 signalosome	4	0.000124492
GO:0042470	melanosome	3	0.0467022
GO:0043195	terminal bouton	4	0.00468786
GO:0045202	synapse	6	0.0126223
GO:0016323	basolateral plasma membrane	4	0.023766
GO:0030424	axon	7	0.000423076
GO:0045202	synapse	6	0.0126223
	KEGG	number of protein in this category	p value
mmu00620:Pyruvate metabolism	Pyruvate metabolism	5	2.11835e-05
mmu01130:Biosynthesis of antibiotics	Biosynthesis of antibiotics	5	0.0141271
mmu00260:Glycine, serine and threonine metabolism	Glycine, serine and threonine metabolism	3	0.0183072
mmu00010:Glycolysis / Gluconeogenesis	Glycolysis / Gluconeogenesis	3	0.0475026
mmu04915:Estrogen signaling pathway	Estrogen signaling pathway	4	0.0104333
